# Supplementary material for: TEAD1‐Mediated Trans‐Differentiation of Vascular Smooth Muscle Cells into Fibroblast‐Like Cells Contributes to the Stabilization and Repair of Disrupted Atherosclerotic Plaques
Source: Adv Sci (Weinh). 2024 Dec 12;12(5):2407408. doi: 10.1002/advs.202407408 (PMC11791998; doi:10.1002/advs.202407408)
Supplement: Supplementary file 2 — Supplemental Table 1 [file ADVS-12-2407408-s002.xlsx]

## Sheet: Sheet1
Table S1. The sequence of si-TEAD1 and si-NC
	Sense				Anti-Sense
si-TEAD1	GGUAACAAGCAUGGAUCAGTT				CUGAUCCAUGCUUGUUACCTT
si-NC	UUCUCCGAACGUGUCACGUTT				ACGUGACACGUUCGGAGAATT
