# Supplementary material for: TEAD1‐Mediated Trans‐Differentiation of Vascular Smooth Muscle Cells into Fibroblast‐Like Cells Contributes to the Stabilization and Repair of Disrupted Atherosclerotic Plaques
Source: Adv Sci (Weinh). 2024 Dec 12;12(5):2407408. doi: 10.1002/advs.202407408 (PMC11791998; doi:10.1002/advs.202407408)
Supplement: Supplementary file 3 — Supplemental Table 2 [file ADVS-12-2407408-s001.xlsx]

## Sheet: Sheet1
Table S2
FSP1	Forward	AGGAGCTACTGACCAGGGAG
	Reverse	TGGAATGCAGCTTCGTCTGT
Fn1	Forward	GGATCCCCTCCCAGAGAAGT
	Reverse	GGGTGTGGAAGGGTAACCAG
Col3a1	Forward	AGAGGCTTTGATGGACGCAA
	Reverse	GGTCCAACCTCACCCTTAGC
Myh11	Forward	AA TGCCCTCAAGAGCAAACTCAG
	Reverse	TCCCGAGCATCCATTTCTTCTTCA
TEAD1	Forward	GGTGTCTAGTCACATTCAGGTTCTT
	Reverse	AGTCTGATCCATGCTTGTTACCTT
Wnt4	Forward	CAGTGGAGATCTGGAGAAGTGTG
	Reverse	CTACAAAGGACTGTGAGAAGGCTA
β-Catenin	Forward	TGTCTTTGGACTCTGAGAAACTTG
	Reverse	TATATCATCAGAACCCAGAAGCTG
GAPDH	Forward	GACATGCCGCCTGGAGAAAC
	Reverse	AGCCCAGGATGCCCTTTAGT
